# Supplementary material for: Doors to the Homes: Signal Potential of Red Coloration of Claws in Social Hermit Crabs
Source: Integr Org Biol. 2023 May 22;5(1):obad018. doi: 10.1093/iob/obad018 (PMC10263385; doi:10.1093/iob/obad018)
Supplement: obad018_Supplemental_Files [file obad018_supplemental_files.zip]

Archive with 3 entries (3 files):
- IOB_Figure S1_24.04.23.docx
- Doors to the homes - Supplementary Table 1.docx
- Doors_to_the_homes_-_Supplementary_Figure_2.docx
